# Supplementary material for: Identification of host DEAD-box RNA helicases that regulate cellular tropism of oncolytic Myxoma virus in human cancer cells
Source: Sci Rep. 2017 Nov 16;7:15710. doi: 10.1038/s41598-017-15941-1 (PMC5691082; doi:10.1038/s41598-017-15941-1)
Supplement: Supplementary file 2 — Raw values from siRNA screen [file 41598_2017_15941_MOESM2_ESM.xlsx]

## Sheet: Sheet1
Values for supplementary table 1
siRNAs/control	test 1	test 2	test 3	Average	SD
MYXV	11598005	11473036	11625303	11565448	81186.7
SiCon	10640906	10959694	12340568	1.13137e+07	903446
DDX1	10368721	11238902	10145329	1.05843e+07	577786
EIF4A1	15347025	15600712	15198062	15381933	203582
EIF4A2	16709823	16292002	16358092	1.64533e+07	224595
DDX3X	15892376	16236901	15238290	15789189	507239
DDX3Y	12159348	11700473	12440873	1.21002e+07	373723
DDX4	11926031	12092045	12273401	12097159	173741
DDX5	20359627	20781568	21082391	2.07412e+07	363069
DDX6	9861038	9609823	10258332	9909731	326985
DHX8	12068391	12173081	11801832	1.20144e+07	191416
DHX9	27631804	26870021	28158035	2.75533e+07	647587
DDX10	11856303	10928623	11306824	1.13639e+07	466468
DDX11	15461839	15709722	15593002	1.55882e+07	124012
DDX12	12007935	11350972	11702371	1.16871e+07	328748
SKIV2L	10356283	10579024	11057941	10664416	358538
DHX15	12781035	12508467	13052584	1.27807e+07	272059
DHX16	11839171	11200845	12101372	11713796	463170
DDX17	9654821	9838276	10158376	9.88382e+06	254849
DDX18	17271340	17846721	17406349	1.75081e+07	300893
DDX19	13159062	12903782	13540128	1.3201e+07	320238
DDX20	12368032	11928014	11692104	11996050	343062
DDX21	15831263	16291003	15724083	15948783	301177
DDX23	8162971	83097403	7910384	3.30569e+07	4.33365e+07
DDX24	8741703	7724747	7852738	8106396	553901
DDX25	9806153	10293007	9690485	9.92988e+06	319750
DDX27	14090281	13574028	13400836	1.36884e+07	358666
DDX28	12061336	11682034	12203856	1.19824e+07	269716
DHX29	3124318	3804812	3381084	3436738	343644
DHX30	10932860	10491387	11203409	1.08759e+07	359414
DDX31	17085621	17861350	17582341	1.75098e+07	392923
DHX32	13381062	12940082	13491025	13270723	291574
DHX33	12458031	12391030	12041039	12296700	223929
DHX34	8758392	8572501	8406071	8578988	176250
DHX35	954445	949765	1064528	989579	64949.6
DHX36	17497413	17190038	17381048	1.73562e+07	155191
DHX37	25362143	26081046	25830027	2.57577e+07	364862
DHX38	8327631	8271037	8408327	8335665	68996.7
DHX39A	11296024	10870250	11093481	11086585	212971
DHX40	15381017	15690498	15780230	1.56172e+07	209444
DDX41	18028368	18242683	19236781	1.85026e+07	644777
DDX42	13260581	13104598	12910058	1.30917e+07	175615
DDX43	8625314	8347061	8730461	8567612	198106
DDX46	11506831	10972591	11382712	11287378	279588
DDX47	8231592	8410646	8045031	8.22909e+06	182820
EIF4A3	634745	625893	653926	638188	14330.1
DDX49	16809322	17130561	17281003	1.70736e+07	240939
DDX50	12658031	12480057	12710305	12616131	120707
DDX51	12510973	12170204	12693054	12458077	265408
DDX52	28075334	19247918	21412465	2.29119e+07	4.60077e+06
DDX53	10360728	10481037	10607139	10482968	123217
DDX54	10706289	9804102	10381024	1.02971e+07	456906
DDX55	15497021	16180451	15810472	1.58293e+07	342104
DDX56	14268023	13980257	14480205	1.42428e+07	250924
DHX57	11930827	11692037	12272051	1.1965e+07	291511
DDX58/RIG-I	7213624	7481048	7102631	7.26577e+06	194523
DHX58/LGP2	15370382	15971006	15710308	1.56839e+07	301182
DDX59	13285602	12786105	13105902	13059203	253002
DDX60	13008162	12491035	13370206	1.29565e+07	441859
MDA5	17805420	18326004	18092374	1.80746e+07	260747
siFLuc	586227	603872	598761	596287	9079
